# Supplementary material for: Overexpression of ITGB3 in Peripheral Blood Mononuclear Cells of Relapsing-Remitting Multiple Sclerosis Patients
Source: Int J Mol Sci. 2025 Dec 16;26(24):12094. doi: 10.3390/ijms262412094 (PMC12733047; doi:10.3390/ijms262412094)
Supplement: Supplementary file 1 [file ijms-26-12094-s001.zip]

Archive with 6 entries (6 files):
- Supp TAbles 2 and 3.JPG
- Supp Figure 1.JPG
- Supp Figures 2 and 3.JPG
- Supp Figures 4 and 5.JPG
- Supp Table 1.JPG
- Supp Table 4.JPG
